# Supplementary material for: A Computational-Experimental Approach to Unravel the Excited State Landscape in Heavy-Atom Free BODIPY-Related Dyes
Source: Molecules. 2022 Jul 22;27(15):4683. doi: 10.3390/molecules27154683 (PMC9330419; doi:10.3390/molecules27154683)
Supplement: Supplementary file 1 [file molecules-27-04683-s001.zip]

Archive with 1 entries (1 files):
- molecules-1798920-supplementary.pdf
